# Supplementary material for: Development of Dual-Crosslinking N-Isopropylacrylamide-Based Injectable Hydrogel for Transcatheter Embolization in Swine Model
Source: Gels. 2025 Feb 21;11(3):156. doi: 10.3390/gels11030156 (PMC11942042; doi:10.3390/gels11030156)
Supplement: Supplementary file 1 [file gels-11-00156-s001.zip]

Archive with 1 entries (1 files):
- gels-3417497-supplementary.pdf
